# Supplementary material for: Determining fuel moisture thresholds to assess wildfire hazard: A contribution to an operational early warning system
Source: PLoS One. 2018 Oct 4;13(10):e0204889. doi: 10.1371/journal.pone.0204889 (PMC6171885; doi:10.1371/journal.pone.0204889)
Supplement: S2 Table — (XLSX) [file pone.0204889.s002.xlsx]

## Sheet: Pre-fire FMC
S2 Table. Average pre-fire fuel moisture content (FMC) for fires of different sizes occurring from 2002 to 2016 in the Sierras Chicas in Córdoba, Argentina.
Pre-fire FMC (%)	Fire size (ha)	Size classification
95	215.6	small
53	434.3	small
95	449.1	small
66	133.1	small
71	197.7	small
59	931.2	intermediate
66	176.2	small
62	435.3	small
42	588.8	intermediate
65	4225.1	large
98	184.5	small
59	939.2	intermediate
117	445.4	small
108	127.9	small
119	445.8	small
80	283.3	small
83	100.9	small
97	381.2	small
112	203.4	small
103	297.7	small
89	126.8	small
58	100.3	small
58	7809.2	large
106	498.4	small
101	1050.2	large
76	117.3	small
124	341.8	small
114	271	small
71	21602.4	large
71	4964	large
55	6356.7	large
74	2158.2	large
90	1737.9	large
74	205.8	small
89	1713.3	large
99	129.4	small
84	216.8	small
87	368	small
75	228.9	small
88	1353.7	large
114	911.3	intermediate
95	543.8	intermediate
55	318.7	small
68	149.9	small
107	374.7	small
87	222.6	small
83	4009.1	large
107	137.7	small
56	2911	large
65	16037.9	large
92	164.2	small
74	44104.4	large
70	1567.4	large
100	206	small
113	674.3	intermediate
109	263	small
74	1356.7	large
57	182.8	small
119	780.5	intermediate
94	149.5	small
122	187.2	small
90	3342.3	large
118	136.8	small
120	368.1	small
110	264.6	small
85	207.4	small
90	273.8	small
104	691.7	intermediate
57	17866.9	large
92	393.7	small
74	187.8	small
91	668.2	intermediate
77	3159	large
84	7481.5	large
90	155.8	small
77	223.3	small
58	7910	large
95	1325.5	large
59	119.7	small
109	1289.3	large
90	362.8	small
62	10780.7	large
98	1932.4	large
112	131.9	small
73	107.5	small
96	282.6	small
