# Supplementary material for: Determining fuel moisture thresholds to assess wildfire hazard: A contribution to an operational early warning system
Source: PLoS One. 2018 Oct 4;13(10):e0204889. doi: 10.1371/journal.pone.0204889 (PMC6171885; doi:10.1371/journal.pone.0204889)
Supplement: S3 Table — Data from 2002–2016. (XLSX) [file pone.0204889.s003.xlsx]

## Sheet: Pre-fire FMC 
S3 Table. Pre-fire fuel moisture content (FMC) for different land covers in the Sierras Chicas in Córdoba, Argentina. Data from 2002-2016.
Landcover	Year	FMC (%)	frequency	month
forest	2002	33	1	July
forest	2002	33.4	1	July
forest	2002	39.1	1	July
forest	2002	50.7	1	July
forest	2002	51.9	1	July
forest	2002	58.1	1	July
forest	2002	59.3	1	July
forest	2002	64.4	1	July
forest	2002	74.9	1	July
forest	2002	76.1	1	July
forest	2002	76.6	1	July
forest	2002	86.7	1	July
forest	2002	56.1	1	August
forest	2002	61.4	1	August
forest	2002	62.2	1	August
forest	2002	68.9	2	August
forest	2002	71.7	1	August
forest	2002	25.2	1	August
forest	2002	26.9	1	August
forest	2002	27.3	1	August
forest	2002	29.1	1	August
forest	2002	31.7	1	August
forest	2002	33	1	August
forest	2002	38.3	1	August
forest	2002	43.5	1	August
forest	2002	44	1	August
forest	2002	46.1	1	August
forest	2002	46.6	1	August
forest	2002	47	1	August
forest	2002	47.4	2	August
forest	2002	50.5	1	August
forest	2002	50.9	2	August
forest	2002	51.4	1	August
forest	2002	51.8	1	August
forest	2002	52.3	1	August
forest	2002	52.7	1	August
forest	2002	53.6	1	August
forest	2002	54.4	1	August
forest	2002	54.9	1	August
forest	2002	55.7	3	August
forest	2002	57.1	2	August
forest	2002	57.5	3	August
forest	2002	57.9	1	August
forest	2002	58.4	2	August
forest	2002	58.8	1	August
forest	2002	59.2	2	August
forest	2002	59.7	3	August
forest	2002	60.6	3	August
forest	2002	61	3	August
forest	2002	62.3	2	August
forest	2002	63.2	1	August
forest	2002	63.6	1	August
forest	2002	64.5	1	August
forest	2002	64.9	2	August
forest	2002	65.4	1	August
forest	2002	65.8	2	August
forest	2002	66.2	1	August
forest	2002	66.7	2	August
forest	2002	67.1	1	August
forest	2002	68	2	August
forest	2002	68.4	4	August
forest	2002	68.9	2	August
forest	2002	69.3	3	August
forest	2002	69.7	4	August
forest	2002	70.6	3	August
forest	2002	71	5	August
forest	2002	71.9	1	August
forest	2002	72.4	2	August
forest	2002	72.8	1	August
forest	2002	73.2	2	August
forest	2002	74.5	1	August
forest	2002	75	2	August
forest	2002	75.4	2	August
forest	2002	76.7	1	August
forest	2002	78	1	August
forest	2002	79.3	1	August
forest	2002	80.7	1	August
forest	2002	82.4	4	August
forest	2002	82.8	1	August
forest	2002	83.3	1	August
forest	2002	83.7	1	August
forest	2002	84.2	1	August
forest	2002	84.6	2	August
forest	2002	85.5	1	August
forest	2002	90.3	1	August
forest	2002	92	1	August
forest	2002	93.3	1	August
forest	2002	93.8	1	August
forest	2002	95.1	2	August
forest	2002	98.6	1	August
forest	2002	99	1	August
forest	2002	103.4	1	August
forest	2002	105.1	1	August
forest	2002	120	1	August
forest	2002	120.4	1	August
forest	2002	127	1	August
forest	2002	136.6	1	August
forest	2002	55.8	1	September
forest	2002	127.3	1	September
forest	2002	83.7	1	September
forest	2002	84.6	1	September
forest	2002	84.8	1	September
forest	2002	85.2	1	September
forest	2002	89.9	1	September
forest	2002	95.2	1	September
forest	2002	123.4	1	September
forest	2002	53.6	1	October
forest	2002	58.3	1	October
forest	2002	58.6	1	October
forest	2002	59.1	1	October
forest	2002	63	1	October
forest	2002	120.5	1	October
forest	2002	124.4	1	October
forest	2002	66.6	1	October
forest	2002	121.5	1	October
forest	2002	123	1	October
forest	2002	125.8	1	October
forest	2002	127	1	October
forest	2002	127.3	1	October
forest	2002	127.5	1	October
forest	2002	88.8	1	October
forest	2002	96.6	2	October
forest	2002	121.1	1	October
forest	2002	124.8	1	October
forest	2003	71.1	1	July
forest	2003	100.5	1	July
forest	2003	46.3	1	August
forest	2003	50.6	1	August
forest	2003	53.5	1	August
forest	2003	54.2	1	August
forest	2003	54.5	2	August
forest	2003	55.2	1	August
forest	2003	55.5	1	August
forest	2003	55.8	1	August
forest	2003	56.1	1	August
forest	2003	56.5	1	August
forest	2003	57.1	1	August
forest	2003	57.5	2	August
forest	2003	59.4	2	August
forest	2003	60.1	1	August
forest	2003	60.4	1	August
forest	2003	61.1	1	August
forest	2003	61.7	2	August
forest	2003	62.4	3	August
forest	2003	62.7	1	August
forest	2003	63	2	August
forest	2003	63.7	2	August
forest	2003	64.7	4	August
forest	2003	65.3	1	August
forest	2003	65.7	1	August
forest	2003	66	2	August
forest	2003	66.7	2	August
forest	2003	67	1	August
forest	2003	67.3	3	August
forest	2003	68.3	2	August
forest	2003	70.3	1	August
forest	2003	72.2	1	August
forest	2003	73.2	1	August
forest	2003	73.9	3	August
forest	2003	74.2	1	August
forest	2003	74.5	1	August
forest	2003	74.9	2	August
forest	2003	75.2	1	August
forest	2003	77.2	1	August
forest	2003	77.5	1	August
forest	2003	77.8	2	August
forest	2003	78.1	3	August
forest	2003	78.5	2	August
forest	2003	79.4	1	August
forest	2003	81.4	2	August
forest	2003	81.7	1	August
forest	2003	82.1	1	August
forest	2003	82.4	1	August
forest	2003	82.7	1	August
forest	2003	86	2	August
forest	2003	88.6	1	August
forest	2003	89	1	August
forest	2003	130	1	August
forest	2003	68.5	1	October
forest	2003	69	1	October
forest	2003	71.1	1	October
forest	2003	71.8	1	October
forest	2003	78.6	1	October
forest	2003	123.3	1	October
forest	2003	57.9	1	October
forest	2003	59.8	1	October
forest	2003	66	1	October
forest	2003	73.4	1	October
forest	2003	75.4	1	October
forest	2003	76.5	1	October
forest	2003	77.5	1	October
forest	2003	88	1	October
forest	2003	92.8	1	October
forest	2003	95.1	1	October
forest	2003	32.1	1	November
forest	2003	36.6	1	November
forest	2003	41	1	November
forest	2003	54.3	1	November
forest	2003	58.7	5	November
forest	2003	63.1	5	November
forest	2003	67.5	10	November
forest	2003	72	7	November
forest	2003	76.4	6	November
forest	2003	80.8	15	November
forest	2003	85.2	9	November
forest	2003	89.7	10	November
forest	2003	94.1	8	November
forest	2003	98.5	7	November
forest	2003	102.9	6	November
forest	2003	107.4	2	November
forest	2003	111.8	2	November
forest	2003	116.2	3	November
forest	2003	125.1	1	November
forest	2003	129.5	1	November
forest	2003	63.3	1	November
forest	2003	66.3	2	November
forest	2003	69.5	1	November
forest	2003	70.6	1	November
forest	2003	74.1	1	November
forest	2003	74.5	1	November
forest	2003	75.2	1	November
forest	2003	75.7	1	November
forest	2003	76.1	1	November
forest	2003	76.6	1	November
forest	2003	77	1	November
forest	2003	77.5	1	November
forest	2003	77.7	1	November
forest	2003	78.4	1	November
forest	2003	78.9	1	November
forest	2003	79.3	2	November
forest	2003	80	1	November
forest	2003	80.5	3	November
forest	2003	80.9	1	November
forest	2003	81.4	1	November
forest	2003	81.6	1	November
forest	2003	81.9	2	November
forest	2003	82.1	1	November
forest	2003	83	1	November
forest	2003	83.5	2	November
forest	2003	84.6	1	November
forest	2003	85.8	1	November
forest	2003	86.2	1	November
forest	2003	86.7	1	November
forest	2003	86.9	1	November
forest	2003	87.1	1	November
forest	2003	87.8	1	November
forest	2003	88.7	1	November
forest	2003	89.9	1	November
forest	2003	92.2	1	November
forest	2003	92.4	1	November
forest	2003	93.3	1	November
forest	2003	94.5	1	November
forest	2003	94.9	1	November
forest	2003	97.9	1	November
forest	2003	102.3	1	November
forest	2003	109.4	1	November
forest	2003	109.6	1	November
forest	2003	109.9	1	November
forest	2003	111	1	November
forest	2003	115.1	1	November
forest	2003	116.5	1	November
forest	2003	121.8	1	November
forest	2005	26.2	1	September
forest	2005	30.7	4	September
forest	2005	35.1	4	September
forest	2005	39.6	2	September
forest	2005	44.1	3	September
forest	2005	48.5	1	September
forest	2005	53	7	September
forest	2005	57.4	21	September
forest	2005	61.9	18	September
forest	2005	66.3	16	September
forest	2005	70.8	5	September
forest	2005	75.3	4	September
forest	2005	79.7	2	September
forest	2005	88.6	1	September
forest	2005	102	1	September
forest	2005	106.5	1	September
forest	2005	110.9	1	September
forest	2005	115.4	5	September
forest	2005	119.8	8	September
forest	2005	124.3	2	September
forest	2005	128.8	4	September
forest	2005	137.7	1	September
forest	2005	63	1	October
forest	2005	89.3	1	October
forest	2005	115.7	3	October
forest	2005	120.1	1	October
forest	2005	53.7	1	October
forest	2005	55	1	October
forest	2005	62.8	1	October
forest	2005	63.5	1	October
forest	2005	65.1	1	October
forest	2005	65.5	1	October
forest	2005	65.8	1	October
forest	2005	66.5	3	October
forest	2005	66.8	2	October
forest	2005	67.2	1	October
forest	2005	67.5	1	October
forest	2005	67.9	1	October
forest	2005	68.2	2	October
forest	2005	68.9	1	October
forest	2005	69.9	2	October
forest	2005	70.2	1	October
forest	2005	70.6	1	October
forest	2005	70.9	2	October
forest	2005	71.6	1	October
forest	2005	72.2	1	October
forest	2005	73.3	1	October
forest	2005	73.9	1	October
forest	2005	74.3	1	October
forest	2005	74.9	2	October
forest	2005	75.6	1	October
forest	2005	76.3	1	October
forest	2005	76.6	1	October
forest	2005	77	1	October
forest	2005	78.3	1	October
forest	2005	78.7	2	October
forest	2005	79	1	October
forest	2005	79.7	1	October
forest	2005	80	1	October
forest	2005	80.7	1	October
forest	2005	81	1	October
forest	2005	83.1	1	October
forest	2005	83.4	2	October
forest	2005	83.7	2	October
forest	2005	84.4	1	October
forest	2005	84.7	1	October
forest	2005	85.4	1	October
forest	2005	89.5	1	October
forest	2005	95.6	1	October
forest	2005	96.2	1	October
forest	2005	96.6	1	October
forest	2005	98.3	1	October
forest	2005	112.1	1	October
forest	2005	116.2	1	October
forest	2005	121.6	3	October
forest	2005	122.6	1	October
forest	2005	123.3	1	October
forest	2005	124	1	October
forest	2005	124.3	1	October
forest	2005	127.3	1	October
forest	2005	128	1	October
forest	2005	129.7	1	October
forest	2005	130	2	October
forest	2005	130.7	1	October
forest	2005	132.7	1	October
forest	2005	133.1	1	October
forest	2005	139.8	1	October
forest	2005	79.7	1	October
forest	2006	50.2	1	August
forest	2006	50.5	1	August
forest	2006	50.8	1	August
forest	2006	51.6	1	August
forest	2006	51.8	1	August
forest	2006	52.1	1	August
forest	2006	54	1	August
forest	2006	54.6	1	August
forest	2006	55.1	2	August
forest	2006	55.4	1	August
forest	2006	57.3	1	August
forest	2006	57.8	1	August
forest	2006	58.6	1	August
forest	2006	59.4	1	August
forest	2006	60.3	1	August
forest	2006	61.1	2	August
forest	2006	61.6	1	August
forest	2006	63.3	1	August
forest	2006	63.8	1	August
forest	2006	64.6	2	August
forest	2006	66	1	August
forest	2006	66.8	1	August
forest	2006	67.9	1	August
forest	2006	69	1	August
forest	2006	69.2	3	August
forest	2006	69.8	2	August
forest	2006	70	1	August
forest	2006	70.9	1	August
forest	2006	71.4	1	August
forest	2006	71.9	1	August
forest	2006	72.8	1	August
forest	2006	75.2	1	August
forest	2006	76.3	1	August
forest	2006	76.6	1	August
forest	2006	77.6	1	August
forest	2006	77.9	2	August
forest	2006	78.5	1	August
forest	2006	79.8	1	August
forest	2006	85.5	1	August
forest	2006	86.1	1	August
forest	2006	109.7	2	August
forest	2006	119.5	1	August
forest	2006	41.2	5	September
forest	2006	45.8	6	September
forest	2006	50.3	48	September
forest	2006	54.9	89	September
forest	2006	59.5	96	September
forest	2006	64.1	66	September
forest	2006	68.7	44	September
forest	2006	73.3	23	September
forest	2006	77.8	14	September
forest	2006	82.4	4	September
forest	2006	91.6	1	September
forest	2006	100.7	3	September
forest	2006	105.3	2	September
forest	2006	109.9	3	September
forest	2006	114.5	5	September
forest	2006	119.1	3	September
forest	2006	123.7	1	September
forest	2006	128.2	1	September
forest	2006	164.9	1	September
forest	2006	42.6	1	September
forest	2006	48.5	1	September
forest	2006	49.4	2	September
forest	2006	116.6	1	September
forest	2006	121.2	1	September
forest	2006	121.5	1	September
forest	2008	57.3	1	August
forest	2008	61.8	1	August
forest	2008	66.3	2	August
forest	2008	70.8	2	August
forest	2008	75.3	1	August
forest	2008	79.8	2	August
forest	2008	84.3	1	August
forest	2008	88.8	2	August
forest	2008	93.3	2	August
forest	2008	97.8	3	August
forest	2008	102.3	1	August
forest	2008	106.8	4	August
forest	2008	111.3	2	August
forest	2008	115.8	5	August
forest	2008	120.3	8	August
forest	2008	124.8	2	August
forest	2008	129.2	1	August
forest	2008	138.2	2	August
forest	2008	142.7	1	August
forest	2008	147.2	1	August
forest	2008	92.7	1	August
forest	2008	122.1	1	August
forest	2009	47.6	1	July
forest	2009	114.3	1	July
forest	2009	124.9	1	July
forest	2009	130.4	1	July
forest	2009	139.9	1	July
forest	2009	141	1	July
forest	2009	37	1	August
forest	2009	43.4	1	August
forest	2009	51	1	August
forest	2009	52.7	1	August
forest	2009	55.2	1	August
forest	2009	56.9	1	August
forest	2009	57.4	1	August
forest	2009	57.8	2	August
forest	2009	60.8	2	August
forest	2009	61.2	2	August
forest	2009	61.6	1	August
forest	2009	63.7	2	August
forest	2009	64.1	2	August
forest	2009	64.6	2	August
forest	2009	65	3	August
forest	2009	65.4	1	August
forest	2009	66.3	1	August
forest	2009	66.7	1	August
forest	2009	68	1	August
forest	2009	68.4	2	August
forest	2009	68.8	3	August
forest	2009	69.2	1	August
forest	2009	70.5	1	August
forest	2009	70.9	2	August
forest	2009	72.6	1	August
forest	2009	76	1	August
forest	2009	77.3	1	August
forest	2009	77.7	1	August
forest	2009	86.6	1	August
forest	2009	99.8	1	August
forest	2009	100.6	1	August
forest	2009	104.9	1	August
forest	2009	105.7	1	August
forest	2009	109.6	1	August
forest	2009	110.8	1	August
forest	2009	111.3	1	August
forest	2009	111.7	1	August
forest	2009	112.1	1	August
forest	2009	112.5	2	August
forest	2009	113.8	1	August
forest	2009	114.2	1	August
forest	2009	114.6	1	August
forest	2009	115.1	1	August
forest	2009	115.5	1	August
forest	2009	116.8	3	August
forest	2009	118	3	August
forest	2009	118.5	1	August
forest	2009	118.9	1	August
forest	2009	119.7	3	August
forest	2009	120.2	1	August
forest	2009	121	1	August
forest	2009	121.4	2	August
forest	2009	121.9	1	August
forest	2009	122.3	2	August
forest	2009	124	2	August
forest	2009	124.4	1	August
forest	2009	125.3	1	August
forest	2009	127	1	August
forest	2009	127.4	1	August
forest	2009	127.8	1	August
forest	2009	128.2	1	August
forest	2009	130.3	1	August
forest	2009	132.9	1	August
forest	2009	135.4	1	August
forest	2009	138.4	1	August
forest	2009	140.1	1	August
forest	2009	145.2	1	August
forest	2011	47.3	1	August
forest	2011	49.6	2	August
forest	2011	52	1	August
forest	2011	54.6	1	August
forest	2011	57.3	1	August
forest	2011	64.3	1	August
forest	2011	65	1	August
forest	2011	66	1	August
forest	2011	67.3	1	August
forest	2011	83.4	1	August
forest	2011	85.7	1	August
forest	2011	92	1	August
forest	2011	95	1	August
forest	2011	96.7	1	August
forest	2011	106.7	1	August
forest	2011	109.1	1	August
forest	2011	111.7	1	August
forest	2011	116.1	1	August
forest	2011	117.1	2	August
forest	2011	120.7	1	August
forest	2011	125.1	1	August
forest	2011	127.4	1	August
forest	2011	131.1	1	August
forest	2011	132.4	1	August
forest	2011	45.3	1	September
forest	2011	50.9	1	September
forest	2011	52.2	1	September
forest	2011	53	2	September
forest	2011	54.9	1	September
forest	2011	67.7	1	September
forest	2011	78.1	1	September
forest	2011	105.6	1	September
forest	2011	113.3	1	September
forest	2013	66.9	1	August
forest	2013	73.8	1	August
forest	2013	78.5	1	August
forest	2013	43.4	2	August
forest	2013	96.2	3	August
forest	2013	100.6	1	August
forest	2013	109.4	2	August
forest	2013	113.8	2	August
forest	2013	122.6	1	August
forest	2013	8.1	1	September
forest	2013	21.3	2	September
forest	2013	25.7	1	September
forest	2013	30.1	4	September
forest	2013	34.6	20	September
forest	2013	39	34	September
forest	2013	43.4	35	September
forest	2013	47.8	24	September
forest	2013	52.2	28	September
forest	2013	56.6	18	September
forest	2013	61.1	14	September
forest	2013	65.5	13	September
forest	2013	69.9	3	September
forest	2013	74.3	4	September
forest	2013	78.7	4	September
forest	2013	83.1	12	September
forest	2013	87.6	7	September
forest	2013	92	13	September
forest	2013	96.4	19	September
forest	2013	100.8	21	September
forest	2013	105.2	18	September
forest	2013	109.6	17	September
forest	2013	114.1	4	September
forest	2013	118.5	2	September
forest	2013	122.9	2	September
grassland	2002	26.9	1	July
grassland	2002	29.1	2	July
grassland	2002	31.7	2	July
grassland	2002	32.6	1	July
grassland	2002	33	1	July
grassland	2002	34.3	1	July
grassland	2002	36	1	July
grassland	2002	36.5	1	July
grassland	2002	37.3	1	July
grassland	2002	37.8	1	July
grassland	2002	38.2	1	July
grassland	2002	38.6	1	July
grassland	2002	39.1	1	July
grassland	2002	40	1	July
grassland	2002	40.4	1	July
grassland	2002	40.8	1	July
grassland	2002	41.7	2	July
grassland	2002	42.1	2	July
grassland	2002	43	1	July
grassland	2002	43.4	1	July
grassland	2002	44.3	2	July
grassland	2002	45.6	1	July
grassland	2002	46	2	July
grassland	2002	46.5	1	July
grassland	2002	46.9	1	July
grassland	2002	48.2	1	July
grassland	2002	48.7	1	July
grassland	2002	49.1	2	July
grassland	2002	51.3	2	July
grassland	2002	51.7	1	July
grassland	2002	52.1	1	July
grassland	2002	52.6	1	July
grassland	2002	54.7	1	July
grassland	2002	55.2	2	July
grassland	2002	56.1	1	July
grassland	2002	56.9	2	July
grassland	2002	58.2	1	July
grassland	2002	60	1	July
grassland	2002	60.8	1	July
grassland	2002	63.5	1	July
grassland	2002	64.3	1	July
grassland	2002	65.2	1	July
grassland	2002	69.1	1	July
grassland	2002	70	1	July
grassland	2002	77.4	1	July
grassland	2002	137.9	1	July
grassland	2002	12.6	1	August
grassland	2002	21.4	4	August
grassland	2002	25.8	6	August
grassland	2002	30.2	2	August
grassland	2002	34.6	12	August
grassland	2002	39.1	13	August
grassland	2002	43.5	7	August
grassland	2002	47.9	14	August
grassland	2002	52.3	24	August
grassland	2002	56.7	26	August
grassland	2002	61.2	19	August
grassland	2002	65.6	10	August
grassland	2002	70	9	August
grassland	2002	74.4	9	August
grassland	2002	78.8	1	August
grassland	2002	83.2	2	August
grassland	2002	87.7	1	August
grassland	2002	114.2	1	August
grassland	2002	123	5	August
grassland	2002	48.6	1	September
grassland	2002	53.5	1	September
grassland	2002	62.4	1	September
grassland	2002	118.9	1	September
grassland	2002	120.1	1	September
grassland	2002	120.9	1	September
grassland	2002	121.2	1	September
grassland	2002	121.8	1	September
grassland	2002	88.6	1	September
grassland	2002	91.4	1	September
grassland	2002	95.6	1	September
grassland	2002	114.3	1	October
grassland	2002	116.8	1	October
grassland	2002	79.4	1	October
grassland	2002	97.9	1	October
grassland	2002	118.4	1	October
grassland	2002	121.7	1	October
grassland	2003	18.2	1	July
grassland	2003	19.5	1	July
grassland	2003	26	1	July
grassland	2003	29.9	1	July
grassland	2003	32.5	1	July
grassland	2003	37	1	July
grassland	2003	45.4	1	July
grassland	2003	53.8	1	July
grassland	2003	57.7	1	July
grassland	2003	72	1	July
grassland	2003	141.9	1	July
grassland	2003	148.4	1	July
grassland	2003	173.6	1	July
grassland	2003	174.9	1	July
grassland	2003	182.7	1	July
grassland	2003	34.9	1	August
grassland	2003	36.9	2	August
grassland	2003	39.2	1	August
grassland	2003	39.5	2	August
grassland	2003	40.1	2	August
grassland	2003	40.4	2	August
grassland	2003	40.9	1	August
grassland	2003	41.2	2	August
grassland	2003	41.5	2	August
grassland	2003	41.8	1	August
grassland	2003	42.4	1	August
grassland	2003	42.7	1	August
grassland	2003	43	1	August
grassland	2003	43.3	2	August
grassland	2003	43.6	1	August
grassland	2003	44.1	2	August
grassland	2003	44.4	1	August
grassland	2003	44.7	1	August
grassland	2003	45	1	August
grassland	2003	45.3	3	August
grassland	2003	45.6	1	August
grassland	2003	45.9	1	August
grassland	2003	46.2	5	August
grassland	2003	46.4	3	August
grassland	2003	46.7	1	August
grassland	2003	47	3	August
grassland	2003	47.3	5	August
grassland	2003	47.6	3	August
grassland	2003	47.9	4	August
grassland	2003	48.2	6	August
grassland	2003	48.5	1	August
grassland	2003	48.8	3	August
grassland	2003	49	8	August
grassland	2003	49.3	5	August
grassland	2003	49.6	8	August
grassland	2003	49.9	4	August
grassland	2003	50.2	3	August
grassland	2003	50.5	2	August
grassland	2003	50.8	4	August
grassland	2003	51.1	3	August
grassland	2003	51.4	7	August
grassland	2003	51.7	3	August
grassland	2003	51.9	5	August
grassland	2003	52.2	8	August
grassland	2003	52.5	5	August
grassland	2003	52.8	4	August
grassland	2003	53.1	6	August
grassland	2003	53.4	12	August
grassland	2003	53.7	7	August
grassland	2003	54	3	August
grassland	2003	54.3	10	August
grassland	2003	54.5	9	August
grassland	2003	54.8	3	August
grassland	2003	55.1	2	August
grassland	2003	55.4	6	August
grassland	2003	55.7	5	August
grassland	2003	56	4	August
grassland	2003	56.3	12	August
grassland	2003	56.6	3	August
grassland	2003	56.9	5	August
grassland	2003	57.1	2	August
grassland	2003	57.4	2	August
grassland	2003	57.7	5	August
grassland	2003	58	5	August
grassland	2003	58.3	4	August
grassland	2003	58.6	1	August
grassland	2003	58.9	5	August
grassland	2003	59.2	4	August
grassland	2003	59.5	3	August
grassland	2003	59.8	10	August
grassland	2003	60	3	August
grassland	2003	60.3	1	August
grassland	2003	60.6	5	August
grassland	2003	60.9	2	August
grassland	2003	61.2	4	August
grassland	2003	61.5	1	August
grassland	2003	61.8	1	August
grassland	2003	62.1	2	August
grassland	2003	62.4	5	August
grassland	2003	62.6	2	August
grassland	2003	63.2	1	August
grassland	2003	63.5	2	August
grassland	2003	63.8	3	August
grassland	2003	64.1	3	August
grassland	2003	64.4	2	August
grassland	2003	64.7	3	August
grassland	2003	65	1	August
grassland	2003	65.2	2	August
grassland	2003	65.5	2	August
grassland	2003	65.8	1	August
grassland	2003	66.1	3	August
grassland	2003	66.4	1	August
grassland	2003	67.3	2	August
grassland	2003	67.9	1	August
grassland	2003	68.1	1	August
grassland	2003	68.4	1	August
grassland	2003	69	1	August
grassland	2003	69.3	2	August
grassland	2003	69.6	2	August
grassland	2003	69.9	2	August
grassland	2003	70.2	2	August
grassland	2003	71	1	August
grassland	2003	71.6	3	August
grassland	2003	71.9	2	August
grassland	2003	72.5	2	August
grassland	2003	73.9	1	August
grassland	2003	74.2	1	August
grassland	2003	76.2	1	August
grassland	2003	78	1	August
grassland	2003	79.7	2	August
grassland	2003	84.3	1	August
grassland	2003	85.5	1	August
grassland	2003	91.6	1	August
grassland	2003	108.4	1	August
grassland	2003	143	1	August
grassland	2003	111.2	1	October
grassland	2003	58.6	1	October
grassland	2003	64.5	1	October
grassland	2003	69.8	1	October
grassland	2003	19.9	1	November
grassland	2003	22.8	2	November
grassland	2003	24.5	2	November
grassland	2003	25.3	1	November
grassland	2003	26.1	1	November
grassland	2003	27	2	November
grassland	2003	27.4	3	November
grassland	2003	27.8	2	November
grassland	2003	28.2	3	November
grassland	2003	28.6	1	November
grassland	2003	29	2	November
grassland	2003	29.5	2	November
grassland	2003	29.9	1	November
grassland	2003	30.3	2	November
grassland	2003	31.1	2	November
grassland	2003	31.5	1	November
grassland	2003	32	1	November
grassland	2003	32.8	3	November
grassland	2003	33.2	2	November
grassland	2003	33.6	1	November
grassland	2003	34	1	November
grassland	2003	34.9	2	November
grassland	2003	35.7	1	November
grassland	2003	36.5	5	November
grassland	2003	37	1	November
grassland	2003	37.4	3	November
grassland	2003	37.8	2	November
grassland	2003	38.2	1	November
grassland	2003	38.6	1	November
grassland	2003	39	1	November
grassland	2003	39.5	1	November
grassland	2003	39.9	1	November
grassland	2003	40.3	2	November
grassland	2003	40.7	1	November
grassland	2003	42	1	November
grassland	2003	43.2	1	November
grassland	2003	44	1	November
grassland	2003	44.5	1	November
grassland	2003	45.3	1	November
grassland	2003	46.1	2	November
grassland	2003	46.5	2	November
grassland	2003	46.9	2	November
grassland	2003	47.4	4	November
grassland	2003	48.2	1	November
grassland	2003	48.6	4	November
grassland	2003	49	2	November
grassland	2003	49.9	5	November
grassland	2003	50.3	3	November
grassland	2003	50.7	5	November
grassland	2003	51.1	5	November
grassland	2003	51.5	13	November
grassland	2003	51.9	4	November
grassland	2003	52.4	12	November
grassland	2003	52.8	10	November
grassland	2003	53.2	9	November
grassland	2003	53.6	10	November
grassland	2003	54	12	November
grassland	2003	54.4	17	November
grassland	2003	54.9	12	November
grassland	2003	55.3	10	November
grassland	2003	55.7	12	November
grassland	2003	56.1	14	November
grassland	2003	56.5	15	November
grassland	2003	56.9	8	November
grassland	2003	57.4	14	November
grassland	2003	57.8	12	November
grassland	2003	58.2	4	November
grassland	2003	58.6	8	November
grassland	2003	59	8	November
grassland	2003	59.4	7	November
grassland	2003	59.9	4	November
grassland	2003	60.3	6	November
grassland	2003	60.7	11	November
grassland	2003	61.1	11	November
grassland	2003	61.5	1	November
grassland	2003	61.9	4	November
grassland	2003	62.4	12	November
grassland	2003	62.8	7	November
grassland	2003	63.2	5	November
grassland	2003	63.6	5	November
grassland	2003	64	2	November
grassland	2003	64.4	4	November
grassland	2003	64.9	6	November
grassland	2003	65.3	3	November
grassland	2003	65.7	3	November
grassland	2003	66.1	7	November
grassland	2003	66.5	5	November
grassland	2003	66.9	5	November
grassland	2003	67.4	3	November
grassland	2003	67.8	7	November
grassland	2003	68.2	6	November
grassland	2003	68.6	3	November
grassland	2003	69	5	November
grassland	2003	69.4	5	November
grassland	2003	69.9	4	November
grassland	2003	70.3	1	November
grassland	2003	70.7	5	November
grassland	2003	71.1	1	November
grassland	2003	71.9	6	November
grassland	2003	72.3	4	November
grassland	2003	72.8	3	November
grassland	2003	73.2	6	November
grassland	2003	73.6	1	November
grassland	2003	74	1	November
grassland	2003	74.4	2	November
grassland	2003	74.8	2	November
grassland	2003	75.3	2	November
grassland	2003	76.1	2	November
grassland	2003	76.9	2	November
grassland	2003	77.3	2	November
grassland	2003	77.8	3	November
grassland	2003	78.2	2	November
grassland	2003	78.6	1	November
grassland	2003	79.4	2	November
grassland	2003	79.8	2	November
grassland	2003	81.1	2	November
grassland	2003	81.5	1	November
grassland	2003	82.3	1	November
grassland	2003	82.8	2	November
grassland	2003	83.2	1	November
grassland	2003	83.6	1	November
grassland	2003	84.4	2	November
grassland	2003	86.1	2	November
grassland	2003	86.5	1	November
grassland	2003	86.9	3	November
grassland	2003	87.3	1	November
grassland	2003	87.8	1	November
grassland	2003	88.2	1	November
grassland	2003	89	1	November
grassland	2003	89.4	1	November
grassland	2003	89.8	2	November
grassland	2003	90.3	1	November
grassland	2003	90.7	1	November
grassland	2003	92.8	1	November
grassland	2003	96.1	1	November
grassland	2003	99.4	1	November
grassland	2003	101.1	1	November
grassland	2003	101.9	1	November
grassland	2003	105.2	2	November
grassland	2003	105.7	1	November
grassland	2003	106.5	1	November
grassland	2003	107.3	1	November
grassland	2003	114	1	November
grassland	2003	114.4	1	November
grassland	2003	116.1	1	November
grassland	2003	126.1	1	November
grassland	2003	54.8	1	November
grassland	2003	55.2	1	November
grassland	2003	57.3	3	November
grassland	2003	57.5	1	November
grassland	2003	57.9	1	November
grassland	2003	58.4	1	November
grassland	2003	58.6	1	November
grassland	2003	59.4	1	November
grassland	2003	59.6	1	November
grassland	2003	60.9	1	November
grassland	2003	61.1	1	November
grassland	2003	61.5	1	November
grassland	2003	61.7	1	November
grassland	2003	62.3	1	November
grassland	2003	62.4	1	November
grassland	2003	62.6	1	November
grassland	2003	63	1	November
grassland	2003	63.2	1	November
grassland	2003	63.6	1	November
grassland	2003	63.8	2	November
grassland	2003	64	2	November
grassland	2003	64.2	1	November
grassland	2003	64.9	1	November
grassland	2003	65.3	3	November
grassland	2003	65.5	1	November
grassland	2003	65.7	4	November
grassland	2003	65.9	3	November
grassland	2003	66.3	1	November
grassland	2003	66.4	1	November
grassland	2003	67	2	November
grassland	2003	67.2	2	November
grassland	2003	67.6	1	November
grassland	2003	68	2	November
grassland	2003	68.2	1	November
grassland	2003	68.3	2	November
grassland	2003	68.9	1	November
grassland	2003	69.1	1	November
grassland	2003	69.3	3	November
grassland	2003	70.3	1	November
grassland	2003	70.6	1	November
grassland	2003	70.8	3	November
grassland	2003	71.2	2	November
grassland	2003	71.4	1	November
grassland	2003	71.6	1	November
grassland	2003	71.8	4	November
grassland	2003	72.2	4	November
grassland	2003	72.5	1	November
grassland	2003	73.3	1	November
grassland	2003	74.1	1	November
grassland	2003	74.3	2	November
grassland	2003	74.4	2	November
grassland	2003	74.8	1	November
grassland	2003	75	2	November
grassland	2003	75.2	1	November
grassland	2003	76.5	2	November
grassland	2003	77.1	1	November
grassland	2003	77.7	1	November
grassland	2003	77.9	1	November
grassland	2003	78.3	1	November
grassland	2003	79.2	1	November
grassland	2003	79.8	2	November
grassland	2003	80.7	1	November
grassland	2003	80.9	1	November
grassland	2003	81.5	2	November
grassland	2003	81.9	1	November
grassland	2003	82.3	1	November
grassland	2003	83.6	1	November
grassland	2003	86.3	2	November
grassland	2003	86.8	1	November
grassland	2003	87	1	November
grassland	2003	88	1	November
grassland	2003	88.2	1	November
grassland	2003	89.5	1	November
grassland	2003	90.4	1	November
grassland	2003	90.6	1	November
grassland	2003	94.6	1	November
grassland	2003	96.7	1	November
grassland	2003	97.5	1	November
grassland	2003	97.9	1	November
grassland	2003	99.2	1	November
grassland	2003	99.4	1	November
grassland	2003	101.1	1	November
grassland	2003	103.4	1	November
grassland	2003	87.9	1	December
grassland	2003	90	1	December
grassland	2003	92.5	1	December
grassland	2003	93.8	1	December
grassland	2003	96.2	1	December
grassland	2003	97.2	1	December
grassland	2003	97.7	1	December
grassland	2003	99.8	1	December
grassland	2003	102.6	1	December
grassland	2003	102.9	1	December
grassland	2003	103.8	1	December
grassland	2003	106.4	1	December
grassland	2003	110.2	1	December
grassland	2005	51.1	1	September
grassland	2005	58.5	1	September
grassland	2005	63.1	1	September
grassland	2005	63.4	1	September
grassland	2005	64.3	1	September
grassland	2005	70.8	1	September
grassland	2005	74.8	1	September
grassland	2005	92.8	1	September
grassland	2005	121.2	1	September
grassland	2005	124.6	1	September
grassland	2005	127.4	1	September
grassland	2005	129.8	1	September
grassland	2005	55.4	1	October
grassland	2005	68.4	1	October
grassland	2005	99.7	1	October
grassland	2005	106.5	1	October
grassland	2005	64.9	1	October
grassland	2005	65.8	1	October
grassland	2005	66.1	1	October
grassland	2005	67.3	1	October
grassland	2005	81.1	1	October
grassland	2005	108.8	1	October
grassland	2005	124.8	1	October
grassland	2005	33.7	1	October
grassland	2005	41.7	1	October
grassland	2005	43.6	1	October
grassland	2005	44.8	1	October
grassland	2005	46.5	1	October
grassland	2005	48.3	1	October
grassland	2005	53	1	October
grassland	2005	53.1	1	October
grassland	2005	54.6	1	October
grassland	2005	57.8	1	October
grassland	2005	61.3	1	October
grassland	2005	62.4	1	October
grassland	2005	65.2	1	October
grassland	2005	65.5	1	October
grassland	2005	74.6	1	October
grassland	2006	43	1	August
grassland	2006	43.2	1	August
grassland	2006	44.1	1	August
grassland	2006	44.4	1	August
grassland	2006	44.6	1	August
grassland	2006	45.1	1	August
grassland	2006	45.8	1	August
grassland	2006	46	2	August
grassland	2006	46.5	1	August
grassland	2006	47.2	1	August
grassland	2006	47.4	1	August
grassland	2006	47.7	2	August
grassland	2006	47.9	1	August
grassland	2006	48.4	1	August
grassland	2006	48.9	1	August
grassland	2006	49.8	1	August
grassland	2006	50	4	August
grassland	2006	50.5	2	August
grassland	2006	50.8	1	August
grassland	2006	51.2	1	August
grassland	2006	51.9	1	August
grassland	2006	52.4	2	August
grassland	2006	52.9	1	August
grassland	2006	53.1	1	August
grassland	2006	54.1	2	August
grassland	2006	54.3	1	August
grassland	2006	55	1	August
grassland	2006	55.5	1	August
grassland	2006	55.7	1	August
grassland	2006	55.9	1	August
grassland	2006	56.4	1	August
grassland	2006	57.1	2	August
grassland	2006	57.4	2	August
grassland	2006	57.6	2	August
grassland	2006	58.1	1	August
grassland	2006	58.3	1	August
grassland	2006	58.5	2	August
grassland	2006	58.8	3	August
grassland	2006	59	1	August
grassland	2006	59.3	1	August
grassland	2006	59.7	1	August
grassland	2006	60	2	August
grassland	2006	60.2	1	August
grassland	2006	62.1	1	August
grassland	2006	62.8	1	August
grassland	2006	63.3	1	August
grassland	2006	63.5	1	August
grassland	2006	64.2	1	August
grassland	2006	64.4	1	August
grassland	2006	64.9	1	August
grassland	2006	65.6	1	August
grassland	2006	65.9	1	August
grassland	2006	67	1	August
grassland	2006	68.7	1	August
grassland	2006	68.9	1	August
grassland	2006	70.1	1	August
grassland	2006	71.5	1	August
grassland	2006	71.8	1	August
grassland	2006	72.5	1	August
grassland	2006	73.2	1	August
grassland	2006	78.6	1	August
grassland	2006	78.8	1	August
grassland	2006	81.9	1	August
grassland	2006	103.2	1	August
grassland	2006	39.6	1	September
grassland	2006	44.1	14	September
grassland	2006	48.5	74	September
grassland	2006	53	77	September
grassland	2006	57.5	46	September
grassland	2006	61.9	16	September
grassland	2006	66.4	2	September
grassland	2006	70.8	1	September
grassland	2006	84.2	1	September
grassland	2006	88.7	2	September
grassland	2006	93.1	1	September
grassland	2006	97.6	3	September
grassland	2006	106.5	1	September
grassland	2006	111	5	September
grassland	2006	115.4	2	September
grassland	2006	119.9	1	September
grassland	2006	124.3	2	September
grassland	2006	128.8	2	September
grassland	2006	133.2	1	September
grassland	2006	137.7	1	September
grassland	2006	119.4	1	September
grassland	2008	115.7	1	July
grassland	2008	25.8	1	August
grassland	2008	27.7	2	August
grassland	2008	28	1	August
grassland	2008	28.2	1	August
grassland	2008	28.5	1	August
grassland	2008	28.8	1	August
grassland	2008	29.1	3	August
grassland	2008	29.3	1	August
grassland	2008	29.6	2	August
grassland	2008	29.9	2	August
grassland	2008	30.1	4	August
grassland	2008	30.4	3	August
grassland	2008	30.7	2	August
grassland	2008	30.9	2	August
grassland	2008	31.2	2	August
grassland	2008	31.5	2	August
grassland	2008	31.8	1	August
grassland	2008	32	3	August
grassland	2008	32.3	3	August
grassland	2008	32.6	1	August
grassland	2008	32.8	2	August
grassland	2008	33.1	4	August
grassland	2008	33.4	2	August
grassland	2008	33.7	4	August
grassland	2008	34.2	3	August
grassland	2008	34.5	4	August
grassland	2008	34.7	2	August
grassland	2008	35	1	August
grassland	2008	35.3	4	August
grassland	2008	35.5	2	August
grassland	2008	35.8	1	August
grassland	2008	36.4	5	August
grassland	2008	36.9	1	August
grassland	2008	37.2	4	August
grassland	2008	37.4	3	August
grassland	2008	37.7	2	August
grassland	2008	38	1	August
grassland	2008	38.3	2	August
grassland	2008	38.5	2	August
grassland	2008	38.8	1	August
grassland	2008	39.1	5	August
grassland	2008	39.3	2	August
grassland	2008	39.6	1	August
grassland	2008	39.9	7	August
grassland	2008	40.2	2	August
grassland	2008	40.4	6	August
grassland	2008	40.7	4	August
grassland	2008	41	6	August
grassland	2008	41.2	4	August
grassland	2008	41.5	2	August
grassland	2008	41.8	4	August
grassland	2008	42	6	August
grassland	2008	42.3	2	August
grassland	2008	42.6	5	August
grassland	2008	42.9	13	August
grassland	2008	43.1	6	August
grassland	2008	43.4	7	August
grassland	2008	43.7	4	August
grassland	2008	43.9	11	August
grassland	2008	44.2	14	August
grassland	2008	44.5	10	August
grassland	2008	44.8	10	August
grassland	2008	45	15	August
grassland	2008	45.3	11	August
grassland	2008	45.6	21	August
grassland	2008	45.8	12	August
grassland	2008	46.1	13	August
grassland	2008	46.4	21	August
grassland	2008	46.6	15	August
grassland	2008	46.9	16	August
grassland	2008	47.2	18	August
grassland	2008	47.5	7	August
grassland	2008	47.7	11	August
grassland	2008	48	14	August
grassland	2008	48.3	27	August
grassland	2008	48.5	17	August
grassland	2008	48.8	25	August
grassland	2008	49.1	26	August
grassland	2008	49.4	24	August
grassland	2008	49.6	20	August
grassland	2008	49.9	15	August
grassland	2008	50.2	21	August
grassland	2008	50.4	23	August
grassland	2008	50.7	30	August
grassland	2008	51	30	August
grassland	2008	51.3	26	August
grassland	2008	51.5	18	August
grassland	2008	51.8	18	August
grassland	2008	52.1	12	August
grassland	2008	52.3	30	August
grassland	2008	52.6	29	August
grassland	2008	52.9	13	August
grassland	2008	53.1	21	August
grassland	2008	53.4	38	August
grassland	2008	53.7	29	August
grassland	2008	54	13	August
grassland	2008	54.2	28	August
grassland	2008	54.5	21	August
grassland	2008	54.8	18	August
grassland	2008	55	24	August
grassland	2008	55.3	19	August
grassland	2008	55.6	24	August
grassland	2008	55.9	21	August
grassland	2008	56.1	20	August
grassland	2008	56.4	26	August
grassland	2008	56.7	14	August
grassland	2008	56.9	15	August
grassland	2008	57.2	26	August
grassland	2008	57.5	25	August
grassland	2008	57.7	25	August
grassland	2008	58	14	August
grassland	2008	58.3	19	August
grassland	2008	58.6	28	August
grassland	2008	58.8	7	August
grassland	2008	59.1	13	August
grassland	2008	59.4	18	August
grassland	2008	59.6	14	August
grassland	2008	59.9	14	August
grassland	2008	60.2	12	August
grassland	2008	60.5	6	August
grassland	2008	60.7	7	August
grassland	2008	61	9	August
grassland	2008	61.3	8	August
grassland	2008	61.5	12	August
grassland	2008	61.8	13	August
grassland	2008	62.1	10	August
grassland	2008	62.4	4	August
grassland	2008	62.6	8	August
grassland	2008	62.9	10	August
grassland	2008	63.2	8	August
grassland	2008	63.4	10	August
grassland	2008	63.7	6	August
grassland	2008	64	6	August
grassland	2008	64.2	7	August
grassland	2008	64.5	5	August
grassland	2008	64.8	6	August
grassland	2008	65.1	6	August
grassland	2008	65.3	4	August
grassland	2008	65.6	2	August
grassland	2008	65.9	4	August
grassland	2008	66.1	6	August
grassland	2008	66.4	3	August
grassland	2008	66.7	8	August
grassland	2008	67	3	August
grassland	2008	67.2	3	August
grassland	2008	67.5	5	August
grassland	2008	67.8	8	August
grassland	2008	68.3	2	August
grassland	2008	68.6	4	August
grassland	2008	68.8	2	August
grassland	2008	69.1	4	August
grassland	2008	69.4	4	August
grassland	2008	69.7	2	August
grassland	2008	69.9	5	August
grassland	2008	70.2	5	August
grassland	2008	70.5	1	August
grassland	2008	70.7	5	August
grassland	2008	71	2	August
grassland	2008	71.3	2	August
grassland	2008	71.6	1	August
grassland	2008	71.8	6	August
grassland	2008	72.1	2	August
grassland	2008	72.4	1	August
grassland	2008	72.6	1	August
grassland	2008	72.9	3	August
grassland	2008	73.5	2	August
grassland	2008	74.3	3	August
grassland	2008	74.5	1	August
grassland	2008	74.8	1	August
grassland	2008	75.1	2	August
grassland	2008	75.3	1	August
grassland	2008	76.2	1	August
grassland	2008	76.4	1	August
grassland	2008	77.2	1	August
grassland	2008	78.9	2	August
grassland	2008	79.1	1	August
grassland	2008	80.8	1	August
grassland	2008	81	1	August
grassland	2008	82.9	1	August
grassland	2008	83.2	1	August
grassland	2008	90.2	1	August
grassland	2008	94.8	1	August
grassland	2008	30.2	1	August
grassland	2008	31.3	1	August
grassland	2008	32.4	1	August
grassland	2008	33.2	1	August
grassland	2008	35	1	August
grassland	2008	35.4	1	August
grassland	2008	35.7	1	August
grassland	2008	36.1	1	August
grassland	2008	36.5	1	August
grassland	2008	36.8	2	August
grassland	2008	37.2	3	August
grassland	2008	37.6	1	August
grassland	2008	38.3	1	August
grassland	2008	39	1	August
grassland	2008	39.8	6	August
grassland	2008	40.9	1	August
grassland	2008	41.2	3	August
grassland	2008	41.6	1	August
grassland	2008	42.3	3	August
grassland	2008	42.7	1	August
grassland	2008	43.1	2	August
grassland	2008	44.6	1	August
grassland	2008	44.9	1	August
grassland	2008	45.7	1	August
grassland	2008	46	1	August
grassland	2008	47.9	1	August
grassland	2008	48.6	2	August
grassland	2008	49	2	August
grassland	2008	49.3	1	August
grassland	2008	49.7	1	August
grassland	2008	51.5	1	August
grassland	2008	53.4	1	August
grassland	2008	54.5	1	August
grassland	2008	54.9	2	August
grassland	2008	56.7	1	August
grassland	2008	57.1	1	August
grassland	2008	65.2	1	August
grassland	2008	106.4	1	August
grassland	2008	113	1	August
grassland	2008	115.9	1	August
grassland	2008	120.3	1	August
grassland	2008	123.7	1	August
grassland	2009	11.3	2	July
grassland	2009	12.4	1	July
grassland	2009	14	3	July
grassland	2009	16.7	2	July
grassland	2009	17.7	1	July
grassland	2009	18.3	2	July
grassland	2009	18.8	1	July
grassland	2009	19.9	1	July
grassland	2009	21	1	July
grassland	2009	26.8	1	July
grassland	2009	27.9	1	July
grassland	2009	29.5	2	July
grassland	2009	30.6	1	July
grassland	2009	31.7	1	July
grassland	2009	32.7	1	July
grassland	2009	34.9	1	July
grassland	2009	39.7	1	July
grassland	2009	41.3	1	July
grassland	2009	50.9	1	July
grassland	2009	57.4	1	July
grassland	2009	104.5	1	July
grassland	2009	110.4	1	July
grassland	2009	110.9	1	July
grassland	2009	115.8	1	July
grassland	2009	119	1	July
grassland	2009	120.6	1	July
grassland	2009	121.1	1	July
grassland	2009	122.2	2	July
grassland	2009	124.9	1	July
grassland	2009	127	1	July
grassland	2009	127.5	1	July
grassland	2009	128.1	1	July
grassland	2009	128.6	1	July
grassland	2009	132.9	4	July
grassland	2009	136.6	1	July
grassland	2009	147.9	1	July
grassland	2009	24.2	1	August
grassland	2009	25.1	1	August
grassland	2009	28.7	3	August
grassland	2009	29.1	2	August
grassland	2009	29.6	1	August
grassland	2009	30	1	August
grassland	2009	30.9	2	August
grassland	2009	31.4	2	August
grassland	2009	31.8	4	August
grassland	2009	32.3	3	August
grassland	2009	32.7	1	August
grassland	2009	33.2	4	August
grassland	2009	33.6	3	August
grassland	2009	34.1	4	August
grassland	2009	34.5	5	August
grassland	2009	35	7	August
grassland	2009	35.9	5	August
grassland	2009	36.3	3	August
grassland	2009	36.8	8	August
grassland	2009	37.2	2	August
grassland	2009	37.7	3	August
grassland	2009	38.1	2	August
grassland	2009	38.6	6	August
grassland	2009	39	3	August
grassland	2009	39.5	1	August
grassland	2009	40.4	5	August
grassland	2009	40.8	1	August
grassland	2009	41.3	2	August
grassland	2009	41.7	3	August
grassland	2009	42.2	1	August
grassland	2009	42.6	7	August
grassland	2009	43.1	2	August
grassland	2009	43.5	1	August
grassland	2009	44	3	August
grassland	2009	44.9	2	August
grassland	2009	45.3	5	August
grassland	2009	46.7	1	August
grassland	2009	47.1	4	August
grassland	2009	48	1	August
grassland	2009	48.5	1	August
grassland	2009	48.9	1	August
grassland	2009	49.4	1	August
grassland	2009	50.3	1	August
grassland	2009	50.7	1	August
grassland	2009	51.2	1	August
grassland	2009	51.6	1	August
grassland	2009	52.5	1	August
grassland	2009	53.4	1	August
grassland	2009	56.6	1	August
grassland	2009	57	1	August
grassland	2009	57.5	1	August
grassland	2009	57.9	2	August
grassland	2009	58.4	1	August
grassland	2009	59.7	1	August
grassland	2009	60.6	2	August
grassland	2009	63.3	2	August
grassland	2009	64.7	1	August
grassland	2009	66.5	1	August
grassland	2009	67.4	1	August
grassland	2009	69.6	2	August
grassland	2009	70.1	2	August
grassland	2009	71.9	1	August
grassland	2009	72.8	1	August
grassland	2009	73.2	1	August
grassland	2009	74.1	3	August
grassland	2009	74.6	1	August
grassland	2009	75.9	1	August
grassland	2009	78.2	1	August
grassland	2009	79.1	1	August
grassland	2009	80.4	1	August
grassland	2009	82.7	1	August
grassland	2009	88.5	1	August
grassland	2009	89.4	1	August
grassland	2009	90.3	1	August
grassland	2009	92.1	1	August
grassland	2009	93.9	1	August
grassland	2009	94.8	1	August
grassland	2009	95.7	1	August
grassland	2009	96.2	1	August
grassland	2009	98	1	August
grassland	2009	98.9	1	August
grassland	2009	99.8	2	August
grassland	2009	101.1	1	August
grassland	2009	102.5	1	August
grassland	2009	103.8	2	August
grassland	2009	104.3	1	August
grassland	2009	104.7	1	August
grassland	2009	105.2	1	August
grassland	2009	105.6	2	August
grassland	2009	106.1	1	August
grassland	2009	106.5	1	August
grassland	2009	107.9	1	August
grassland	2009	108.3	1	August
grassland	2009	109.2	1	August
grassland	2009	109.7	1	August
grassland	2009	110.6	2	August
grassland	2009	111.5	1	August
grassland	2009	111.9	2	August
grassland	2009	112.8	1	August
grassland	2009	113.3	1	August
grassland	2009	114.6	1	August
grassland	2009	115.1	1	August
grassland	2009	115.5	2	August
grassland	2009	116.9	2	August
grassland	2009	118.2	2	August
grassland	2009	118.7	1	August
grassland	2009	119.6	2	August
grassland	2009	120	2	August
grassland	2009	120.9	2	August
grassland	2009	121.4	1	August
grassland	2009	122.3	2	August
grassland	2009	123.6	1	August
grassland	2009	124.1	4	August
grassland	2009	126.3	1	August
grassland	2009	127.7	1	August
grassland	2009	128.1	1	August
grassland	2009	133.1	1	August
grassland	2009	134.9	2	August
grassland	2009	138	1	August
grassland	2009	138.9	1	August
grassland	2011	22.3	12	August
grassland	2011	26.8	81	August
grassland	2011	31.2	173	August
grassland	2011	35.7	187	August
grassland	2011	40.1	103	August
grassland	2011	44.6	24	August
grassland	2011	49.1	9	August
grassland	2011	53.5	2	August
grassland	2011	62.4	1	August
grassland	2011	71.4	1	August
grassland	2011	84.7	1	August
grassland	2011	89.2	4	August
grassland	2011	93.7	4	August
grassland	2011	98.1	8	August
grassland	2011	102.6	7	August
grassland	2011	107	7	August
grassland	2011	111.5	9	August
grassland	2011	116	2	August
grassland	2011	120.4	2	August
grassland	2011	124.9	1	August
grassland	2011	129.3	3	August
grassland	2011	138.3	1	August
grassland	2011	104.7	1	September
grassland	2011	120.3	1	September
grassland	2013	91.7	1	August
grassland	2013	101.8	1	August
grassland	2013	104.6	1	August
grassland	2013	119.9	1	August
grassland	2013	6.2	2	September
grassland	2013	10.6	2	September
grassland	2013	15	47	September
grassland	2013	19.4	83	September
grassland	2013	23.9	65	September
grassland	2013	28.3	36	September
grassland	2013	32.7	15	September
grassland	2013	37.1	23	September
grassland	2013	41.6	6	September
grassland	2013	46	8	September
grassland	2013	50.4	1	September
grassland	2013	54.9	2	September
grassland	2013	59.3	2	September
grassland	2013	63.7	3	September
grassland	2013	68.1	2	September
grassland	2013	77	4	September
grassland	2013	81.4	4	September
grassland	2013	85.9	5	September
grassland	2013	90.3	8	September
grassland	2013	94.7	6	September
grassland	2013	99.1	14	September
grassland	2013	103.6	11	September
grassland	2013	108	6	September
grassland	2013	112.4	6	September
grassland	2013	116.9	1	September
grassland	2013	121.3	3	September
grassland	2013	130.1	1	September
shrubland	2002	41.7	1	July
shrubland	2002	44.9	1	July
shrubland	2002	56.8	1	July
shrubland	2002	61.2	1	July
shrubland	2002	75.1	1	July
shrubland	2002	76.3	1	July
shrubland	2002	83.8	1	July
shrubland	2002	134.7	1	July
shrubland	2002	139.5	1	July
shrubland	2002	143	1	July
shrubland	2002	58.2	1	August
shrubland	2002	60.9	1	August
shrubland	2002	65.7	1	August
shrubland	2002	34.5	1	August
shrubland	2002	36	2	August
shrubland	2002	37.5	1	August
shrubland	2002	38.7	1	August
shrubland	2002	40.2	1	August
shrubland	2002	41.3	1	August
shrubland	2002	42.4	1	August
shrubland	2002	42.8	1	August
shrubland	2002	43.2	1	August
shrubland	2002	43.5	2	August
shrubland	2002	44.7	1	August
shrubland	2002	46.2	1	August
shrubland	2002	46.9	1	August
shrubland	2002	50.3	1	August
shrubland	2002	50.7	1	August
shrubland	2002	52.2	1	August
shrubland	2002	52.6	1	August
shrubland	2002	53.3	1	August
shrubland	2002	54.1	1	August
shrubland	2002	54.8	1	August
shrubland	2002	57.1	1	August
shrubland	2002	59.3	1	August
shrubland	2002	62	1	August
shrubland	2002	65.7	1	August
shrubland	2002	69.1	1	August
shrubland	2002	70.3	1	August
shrubland	2002	74.4	1	August
shrubland	2002	75.1	1	August
shrubland	2002	75.9	1	August
shrubland	2002	112.4	1	August
shrubland	2002	116.9	1	August
shrubland	2002	117.7	1	August
shrubland	2002	119.9	1	August
shrubland	2002	125.9	1	August
shrubland	2002	126.3	1	August
shrubland	2002	126.7	1	August
shrubland	2002	127.8	1	August
shrubland	2002	128.6	1	August
shrubland	2002	129.7	1	August
shrubland	2002	130.1	1	August
shrubland	2002	130.5	1	August
shrubland	2002	49.5	1	September
shrubland	2002	66.6	1	September
shrubland	2002	121.9	2	September
shrubland	2002	122.5	1	September
shrubland	2002	123.5	1	September
shrubland	2002	124.8	1	September
shrubland	2002	127.1	1	September
shrubland	2002	127.4	1	September
shrubland	2002	127.7	2	September
shrubland	2002	128.7	1	September
shrubland	2002	129	1	September
shrubland	2002	130	2	September
shrubland	2002	131.6	1	September
shrubland	2002	88.9	1	September
shrubland	2002	56.3	1	October
shrubland	2002	59	1	October
shrubland	2002	59.8	1	October
shrubland	2002	61.6	1	October
shrubland	2002	112.3	1	October
shrubland	2002	112.6	2	October
shrubland	2002	113.4	1	October
shrubland	2002	117.7	1	October
shrubland	2002	118.5	1	October
shrubland	2002	119.6	1	October
shrubland	2002	120.6	1	October
shrubland	2002	122.5	1	October
shrubland	2002	124.4	1	October
shrubland	2002	71.8	1	October
shrubland	2002	109.3	1	October
shrubland	2002	124.4	1	October
shrubland	2002	125.3	1	October
shrubland	2002	125.8	1	October
shrubland	2002	126.5	1	October
shrubland	2002	126.7	1	October
shrubland	2002	127.2	1	October
shrubland	2002	128.3	1	October
shrubland	2002	128.6	1	October
shrubland	2002	129.5	1	October
shrubland	2002	130.4	1	October
shrubland	2002	130.9	1	October
shrubland	2002	77.4	1	October
shrubland	2002	120.2	1	October
shrubland	2002	124.9	1	October
shrubland	2003	36.6	1	July
shrubland	2003	133.3	1	July
shrubland	2003	151.6	1	July
shrubland	2003	152.7	1	July
shrubland	2003	154.9	2	July
shrubland	2003	155.4	1	July
shrubland	2003	163.7	1	July
shrubland	2003	164.8	1	July
shrubland	2003	177.5	1	July
shrubland	2003	53.6	1	August
shrubland	2003	55.8	1	August
shrubland	2003	56.1	1	August
shrubland	2003	56.9	1	August
shrubland	2003	57.4	1	August
shrubland	2003	59	2	August
shrubland	2003	60.7	1	August
shrubland	2003	65.8	1	August
shrubland	2003	66.7	1	August
shrubland	2003	68	1	August
shrubland	2003	69.9	2	August
shrubland	2003	75.1	1	August
shrubland	2003	107.2	1	August
shrubland	2003	123	1	August
shrubland	2003	66	1	October
shrubland	2003	68.3	1	October
shrubland	2003	77.3	1	October
shrubland	2003	113.7	1	October
shrubland	2003	29.5	1	November
shrubland	2003	34	1	November
shrubland	2003	39.7	1	November
shrubland	2003	48.7	1	November
shrubland	2003	51.9	1	November
shrubland	2003	53.5	1	November
shrubland	2003	54.4	1	November
shrubland	2003	55.2	2	November
shrubland	2003	56	2	November
shrubland	2003	56.4	1	November
shrubland	2003	56.8	1	November
shrubland	2003	57.6	1	November
shrubland	2003	58	1	November
shrubland	2003	58.8	1	November
shrubland	2003	59.3	1	November
shrubland	2003	59.7	1	November
shrubland	2003	60.1	1	November
shrubland	2003	61.7	1	November
shrubland	2003	62.5	1	November
shrubland	2003	62.9	1	November
shrubland	2003	63.7	1	November
shrubland	2003	64.5	2	November
shrubland	2003	65	1	November
shrubland	2003	66.2	1	November
shrubland	2003	66.6	1	November
shrubland	2003	67.4	1	November
shrubland	2003	67.8	1	November
shrubland	2003	68.2	1	November
shrubland	2003	70.3	1	November
shrubland	2003	71.5	2	November
shrubland	2003	72.3	1	November
shrubland	2003	73.1	1	November
shrubland	2003	73.5	1	November
shrubland	2003	74.3	1	November
shrubland	2003	74.7	1	November
shrubland	2003	75.6	1	November
shrubland	2003	78	1	November
shrubland	2003	78.4	1	November
shrubland	2003	78.8	1	November
shrubland	2003	80	1	November
shrubland	2003	81.3	1	November
shrubland	2003	81.7	2	November
shrubland	2003	82.5	1	November
shrubland	2003	82.9	2	November
shrubland	2003	83.3	1	November
shrubland	2003	83.7	1	November
shrubland	2003	84.1	1	November
shrubland	2003	85.3	2	November
shrubland	2003	87	1	November
shrubland	2003	87.4	1	November
shrubland	2003	88.2	2	November
shrubland	2003	89.4	1	November
shrubland	2003	89.8	1	November
shrubland	2003	91.9	1	November
shrubland	2003	93.1	1	November
shrubland	2003	93.5	1	November
shrubland	2003	94.7	1	November
shrubland	2003	95.5	1	November
shrubland	2003	95.9	1	November
shrubland	2003	97.2	1	November
shrubland	2003	99.2	1	November
shrubland	2003	103.7	1	November
shrubland	2003	104.1	1	November
shrubland	2003	105.3	1	November
shrubland	2003	106.1	2	November
shrubland	2003	106.5	1	November
shrubland	2003	107.3	1	November
shrubland	2003	109.4	2	November
shrubland	2003	109.8	1	November
shrubland	2003	111.4	1	November
shrubland	2003	111.8	1	November
shrubland	2003	112.6	1	November
shrubland	2003	113.1	1	November
shrubland	2003	113.9	1	November
shrubland	2003	114.3	3	November
shrubland	2003	115.1	2	November
shrubland	2003	116.3	2	November
shrubland	2003	116.7	1	November
shrubland	2003	117.1	1	November
shrubland	2003	117.5	1	November
shrubland	2003	117.9	1	November
shrubland	2003	119.2	1	November
shrubland	2003	119.6	1	November
shrubland	2003	120.8	2	November
shrubland	2003	121.6	3	November
shrubland	2003	124.9	1	November
shrubland	2003	125.7	1	November
shrubland	2003	126.5	1	November
shrubland	2003	129.4	1	November
shrubland	2003	133.4	1	November
shrubland	2003	61.1	1	November
shrubland	2003	65.7	1	November
shrubland	2003	69.5	2	November
shrubland	2003	69.8	1	November
shrubland	2003	74.3	1	November
shrubland	2003	74.6	1	November
shrubland	2003	75.3	1	November
shrubland	2003	77.9	1	November
shrubland	2003	78.1	1	November
shrubland	2003	82	1	November
shrubland	2003	84.9	1	November
shrubland	2003	85.1	1	November
shrubland	2003	86.8	1	November
shrubland	2003	88.2	1	November
shrubland	2003	89.2	1	November
shrubland	2003	89.9	1	November
shrubland	2003	90.1	1	November
shrubland	2003	90.8	1	November
shrubland	2003	92.5	1	November
shrubland	2003	92.8	1	November
shrubland	2003	93.2	2	November
shrubland	2003	93.7	1	November
shrubland	2003	94.9	1	November
shrubland	2003	95.2	1	November
shrubland	2003	95.4	2	November
shrubland	2003	97.1	1	November
shrubland	2003	97.8	1	November
shrubland	2003	98.5	1	November
shrubland	2003	98.7	1	November
shrubland	2003	99	1	November
shrubland	2003	99.2	1	November
shrubland	2003	99.9	2	November
shrubland	2003	100.4	1	November
shrubland	2003	101.6	1	November
shrubland	2003	103.3	1	November
shrubland	2003	103.5	1	November
shrubland	2003	104.3	1	November
shrubland	2003	105	1	November
shrubland	2003	105.2	1	November
shrubland	2003	106.2	1	November
shrubland	2003	107.4	1	November
shrubland	2003	108.1	1	November
shrubland	2003	109.3	2	November
shrubland	2003	110.2	1	November
shrubland	2003	110.5	1	November
shrubland	2003	110.7	1	November
shrubland	2003	112.4	1	November
shrubland	2003	116.2	1	November
shrubland	2003	117	1	November
shrubland	2003	120.1	1	November
shrubland	2003	122.2	1	November
shrubland	2003	85.1	1	December
shrubland	2003	90.3	1	December
shrubland	2003	91.4	1	December
shrubland	2003	91.8	1	December
shrubland	2003	93.8	1	December
shrubland	2003	100.8	1	December
shrubland	2005	30.3	1	September
shrubland	2005	34.8	1	September
shrubland	2005	39.3	1	September
shrubland	2005	52.7	5	September
shrubland	2005	57.2	9	September
shrubland	2005	61.7	9	September
shrubland	2005	66.1	7	September
shrubland	2005	70.6	7	September
shrubland	2005	75.1	4	September
shrubland	2005	84	1	September
shrubland	2005	97.5	2	September
shrubland	2005	101.9	1	September
shrubland	2005	106.4	7	September
shrubland	2005	110.9	5	September
shrubland	2005	115.4	7	September
shrubland	2005	119.8	15	September
shrubland	2005	124.3	8	September
shrubland	2005	128.8	6	September
shrubland	2005	133.3	3	September
shrubland	2005	137.8	1	September
shrubland	2005	58.9	1	October
shrubland	2005	67.9	1	October
shrubland	2005	70.6	1	October
shrubland	2005	75.3	1	October
shrubland	2005	80.1	1	October
shrubland	2005	93.6	1	October
shrubland	2005	95.5	1	October
shrubland	2005	98.6	1	October
shrubland	2005	99.2	1	October
shrubland	2005	100.5	1	October
shrubland	2005	104.5	1	October
shrubland	2005	106.6	1	October
shrubland	2005	107.6	1	October
shrubland	2005	109.5	1	October
shrubland	2005	113.2	1	October
shrubland	2005	120.6	1	October
shrubland	2005	124.1	1	October
shrubland	2005	125.9	1	October
shrubland	2005	126.4	1	October
shrubland	2005	54.5	1	October
shrubland	2005	63.3	2	October
shrubland	2005	67.8	6	October
shrubland	2005	72.2	2	October
shrubland	2005	81.1	1	October
shrubland	2005	85.6	1	October
shrubland	2005	98.9	2	October
shrubland	2005	103.4	2	October
shrubland	2005	107.8	4	October
shrubland	2005	112.2	6	October
shrubland	2005	116.7	12	October
shrubland	2005	121.1	10	October
shrubland	2005	125.6	6	October
shrubland	2005	130	1	October
shrubland	2005	134.5	1	October
shrubland	2005	61.7	1	October
shrubland	2006	51	1	August
shrubland	2006	51.2	1	August
shrubland	2006	52.4	1	August
shrubland	2006	54.6	1	August
shrubland	2006	57.4	1	August
shrubland	2006	59.4	1	August
shrubland	2006	60.3	1	August
shrubland	2006	66.5	1	August
shrubland	2006	68.7	1	August
shrubland	2006	69.6	2	August
shrubland	2006	70.7	1	August
shrubland	2006	75.5	1	August
shrubland	2006	77.5	1	August
shrubland	2006	87.9	2	August
shrubland	2006	98.3	1	August
shrubland	2006	99.7	1	August
shrubland	2006	101.2	1	August
shrubland	2006	102.8	1	August
shrubland	2006	105.7	1	August
shrubland	2006	109.3	1	August
shrubland	2006	111	1	August
shrubland	2006	116.1	1	August
shrubland	2006	116.7	1	August
shrubland	2006	119.8	1	August
shrubland	2006	122.6	1	August
shrubland	2006	43.3	2	September
shrubland	2006	47.9	15	September
shrubland	2006	52.4	27	September
shrubland	2006	57	34	September
shrubland	2006	61.5	16	September
shrubland	2006	66.1	2	September
shrubland	2006	70.6	3	September
shrubland	2006	75.2	2	September
shrubland	2006	79.7	1	September
shrubland	2006	84.3	2	September
shrubland	2006	88.8	3	September
shrubland	2006	93.4	5	September
shrubland	2006	97.9	5	September
shrubland	2006	102.5	7	September
shrubland	2006	107	6	September
shrubland	2006	111.6	7	September
shrubland	2006	116.2	11	September
shrubland	2006	120.7	8	September
shrubland	2006	125.3	4	September
shrubland	2006	129.8	8	September
shrubland	2006	134.4	2	September
shrubland	2006	157.1	1	September
shrubland	2006	161.7	1	September
shrubland	2006	111.9	1	September
shrubland	2006	118.2	1	September
shrubland	2006	132.5	1	September
shrubland	2008	68.9	1	July
shrubland	2008	84.9	1	July
shrubland	2008	94.6	1	July
shrubland	2008	95.7	1	July
shrubland	2008	97	1	July
shrubland	2008	99.8	1	July
shrubland	2008	106.7	1	July
shrubland	2008	107.2	1	July
shrubland	2008	111.1	1	July
shrubland	2008	111.4	1	July
shrubland	2008	111.9	1	July
shrubland	2008	113.7	2	July
shrubland	2008	115.6	1	July
shrubland	2008	117.4	1	July
shrubland	2008	119.5	1	July
shrubland	2008	122.1	1	July
shrubland	2008	124.5	1	July
shrubland	2008	126.6	1	July
shrubland	2008	127.1	1	July
shrubland	2008	127.4	1	July
shrubland	2008	128.2	1	July
shrubland	2008	128.4	1	July
shrubland	2008	129.7	1	July
shrubland	2008	130	1	July
shrubland	2008	131.8	1	July
[truncated: 436 more rows]
